# Supplementary material for: Palmitic Acid Modulates Microglial Cell Response to Metabolic Endotoxemia in an In Vitro Study
Source: Nutrients. 2023 Aug 5;15(15):3463. doi: 10.3390/nu15153463 (PMC10421407; doi:10.3390/nu15153463)
Supplement: Supplementary file 1 [file nutrients-15-03463-s001.zip]

Archive with 1 entries (1 files):
- nutrients-2495391-supplementary.pdf
